# Supplementary material for: A Stilbenoid Isorhapontigenin as a Potential Anti-Cancer Agent against Breast Cancer through Inhibiting Sphingosine Kinases/Tubulin Stabilization
Source: Cancers (Basel). 2019 Dec 5;11(12):1947. doi: 10.3390/cancers11121947 (PMC6966567; doi:10.3390/cancers11121947)
Supplement: Supplementary file 1 [file cancers-11-01947-s001.zip]

Archive with 2 entries (2 files):
- cancers-643215-supplement--.pdf
- Original Western blot data.pdf
